# Supplementary material for: MIRRAGGE – Minimum Information Required for Reproducible AGGregation Experiments
Source: Front Mol Neurosci. 2020 Nov 27;13:582488. doi: 10.3389/fnmol.2020.582488 (PMC7729192; doi:10.3389/fnmol.2020.582488)
Supplement: Supplementary file 1 [file Table_1.XLSX]

## Sheet: MIRRAGGE_TABLE
				Name of Protein/Peptide
	Sample details	Organism/Peptide Sequence
		UniProt code (residues)
		Source (supplier, catalogue No. or reference)
		N-terminal modification
		C-terminal modification
		Internal modifications
		Other modifcations
		Purity (%)
		pI
		GRAVY
		Extinction coefficient [A280, 0.1%(w/v)]
		MW from chemical composition (Da)
	Purification (If applicable)	Chromatography techniques
		Concentration of stock solution (M, mg/mL)
		Storage/Reconstitution buffer
		Method of protein quantification		<select>
		Storage conditions		<select>
		Additional key information
	Sample quality control			<select>
	Polishing step	Immediately before the aggregation assay		<select>
		Concentration (M, mg/mL)
		Method quantification		<select>
	Aggregation assay	Method of detection		<select>
		Equipment details
		Measurement parameters
		Plate/cuvette reference
		Assay volume
		Evaporation control method		<select>
		Seeding details (if applicable)
		Shaking	Intensity
			Shaking mode
			Frequency
		Beads	Reference
			Number/assay
		Temperature (ºC)
		Concentration (M, mg/mL)
		Aggregation buffer and aditives
		Measurement frequency
		Assay duration
		Plate/cuvette setup		<select>
		Additional key steps

## Sheet: Example1-Protein
				Example 1: Ataxin-3 13Q
	Sample details	Organism/Peptide Sequence		Homo sapiens
		UniProt code (residues)		P54252-2
		Source (supplier, catalogue No. or reference)		Expressed in E. coli (Silva et al., 2017)
		N-terminal modification		----
		C-terminal modification		----
		Internal modifications		----
		Other modifcations		N-terminal Tag (MSYYHHHHHHLENLYFQG)
		Purity (%)		----
		pI		----
		GRAVY		----
		Extinction coefficient [A280, 0.1%(w/v)]		3165
		MW from chemical composition (Da)		43582.5
	Purification (If applicable)	Chromatography techniques		HisTrap™ High Performance and HiPrep™ 26/60 Sephacryl® S-200 HR
		Concentration of stock solution (M, mg/mL)		22.4 mg/mL
		Storage/Reconstitution buffer		20 mM Na₂HPO₄/NaH₂PO₄ pH 7.5; 150 mM NaCl; 5% (v/v) glycerol; 1 mM DTT
		Method of protein quantification		Absorbance at 280 nm
		Storage conditions		Frozen in liquid nitrogen and stored at -80°C
		Additional key information		----
	Sample quality control			Analytical SEC
	Polishing step	Immediately before the aggregation assay		Centrifugation, re-purification by SEC in a Superdex® 200 Increase 5/150 GL column (GE Healthcare), filtration (0.22 μm filters)
		Concentration (M, mg/mL)		1.1 mg/mL
		Method quantification		Absorbance at 280 nm
	Aggregation assay	Method of detection		ThT fluorescence
		Equipment details		FluoDia T70 microplate fluorometer
		Measurement parameters		----
		Plate/cuvette reference		96 well plate (Ref. 134371710A, Costar)
		Assay volume		50 μL + 20 μL paraffin oil
		Evaporation control method		Paraffin oil
		Seeding details (if applicable)		----
		Shaking	Intensity	Low
			Shaking mode	Butterfly
			Frequency	3 seconds every 30 min
		Beads	Reference	----
			Number/assay	----
		Temperature (ºC)		37
		Concentration (M, mg/mL)		0.2 mg/mL
		Aggregation buffer and aditives		20 mM PO₄ pH 7.5; 150 mM NaCl; 1 mM DTT; 30 μM ThT
		Measurement frequency		every 30 min
		Assay duration		160 h
		Plate/cuvette setup		Multichannel Micropipette
		Additional key steps		Centrifugation (2 min) to remove air bubbles before adding the paraffin oil

## Sheet: Example2-Peptide
				Example 2: Mot3
	Sample details	Organism/Peptide Sequence		NSNNSNISASDYTVANNSTSN
		UniProt code (residues)		P54785 (98–295)
		Source (supplier, catalogue No. or reference)		CASLO ApS (Scion Denmark Technical University)
		N-terminal modification		----
		C-terminal modification		----
		Internal modifications		----
		Other modifcations		----
		Purity (%)		≥99%
		pI		3.77
		GRAVY		-1.1
		Extinction coefficient [A280, 0.1%(w/v)]		1280
		MW from chemical composition (Da)		2174.11
	Purification (If applicable)	Chromatography techniques		HPLC
		Concentration of stock solution (M, mg/mL)		10 mM
		Storage/Reconstitution buffer		DMSO
		Method of protein quantification		Absorbance at 280 nm
		Storage conditions		Frozen in liquid nitrogen and stored at -80°C
		Additional key information		----
	Sample quality control			----
	Polishing step	Immediately before the aggregation assay		Filtration (0.22 μm filters)
		Concentration (M, mg/mL)		----
		Method quantification		<select>
	Aggregation assay	Method of detection		ThT fluorescence
		Equipment details		ST-5 horizontal agitator (CAT Ingenieurbüro)
		Measurement parameters		Ex 450 nm, Em 482 nm, Ex/Em bandwidth 5 nm, sensitivity medium
		Plate/cuvette reference		96 well plate
		Assay volume		100 μL
		Evaporation control method		----
		Seeding details (if applicable)		----
		Shaking	Intensity	60 rpm/min
			Shaking mode	circular
			Frequency	----
		Beads	Reference	----
			Number/assay	----
		Temperature (ºC)		RT
		Concentration (M, mg/mL)		100 μM
		Aggregation buffer and aditives		PBS , pH 7.4; 30 μM ThT
		Measurement frequency		----
		Assay duration		2 h
		Plate/cuvette setup		Multichannel Micropipette
		Additional key steps		Low protein binding 0.22 μm Millipore filters are used before the aggregation assay

## Sheet: Lists
Method of protein quantification	Storage conditions	Quality control	Polishing step	Method of detection	Evaporation control	Filling/dispensing
Absorbance at 280 nm	Room Temperatue	DLS	Centrifugation	ThT fluorescence	Parafin oil	Single channel Micropipette
Direct Detect® Mid-infrared spectroscopy	4°C	TEM	Filtration (0.22 μm filters)	Turbidimetry,	Sealing tape	Multichannel Micropipette
Bradford assay	-20°C	Native gel	Filtration (0.45 μm filters)	Light scattering	Humidity-controlled atmosphere	MultidropTM Combi Reagent Dispenser
----	Frozen in liquid nitrogen and stored at -80°C	Analytical SEC	Re-polishing by SEC*	DLS	----	----
	Lyophilized	HPLC	Centrifugation, re-polishing by SEC, filtration (0.22 μm filters)*	----
	----	DLS and TEM	----
		TEM and analytical SEC
		AFM
		----
